# Supplementary material for: Geographic Variability of Biologically Active Compounds, Antioxidant Activity and Physico-Chemical Properties in Wild Bilberries (Vaccinium myrtillus L.)
Source: Antioxidants (Basel). 2022 Mar 19;11(3):588. doi: 10.3390/antiox11030588 (PMC8945452; doi:10.3390/antiox11030588)
Supplement: Supplementary file 1 [file antioxidants-11-00588-s001.zip]

Archive with 1 entries (1 files):
- antioxidants-1588669-supplementary.pdf
